# Supplementary material for: Distinct Defects in Marginal Zone B Cells and Filtration Function Characterize Hyposplenism in Persons With HIV-1 on Prolonged ART
Source: Open Forum Infect Dis. 2025 Oct 14;12(11):ofaf644. doi: 10.1093/ofid/ofaf644 (PMC12616002; doi:10.1093/ofid/ofaf644)
Supplement: ofaf644_Supplementary_Data [file ofaf644_supplementary_data.zip]

Archive with 2 entries (2 files):
- DEBIESSE_Hyposplenism_in_PWH_SUPP_DATA.docx
- supp.tif
